# Supplementary material for: Upregulation of MiR-155 in Nasopharyngeal Carcinoma is Partly Driven by LMP1 and LMP2A and Downregulates a Negative Prognostic Marker JMJD1A
Source: PLoS One. 2011 Apr 26;6(4):e19137. doi: 10.1371/journal.pone.0019137 (PMC3082546; doi:10.1371/journal.pone.0019137)
Supplement: Table S1 — The potential target genes of miR-155 predicted by at least three algorithms. (XLS) [file pone.0019137.s003.xls]

## Sheet: Sheet1
Table S1. The potential target genes of miR-155 predicted by at least three algorithms
Gene	Description
AICDA	activation-induced cytidine deaminase
AKAP10	A kinase (PRKA) anchor protein 10
ARL8	ADP-ribosylation factor-like 8
BACH1	BTB and CNC homology 1, basic leucine zipper transcription factor 1
CARHSP1	calcium regulated heat stable protein 1
CDC37	cell division cycle 37 homolog
CEBPB	CCAAT/enhancer binding protein (C/EBP), beta
COL7A1	collagen, type VII, alpha 1
CSF1R	colony stimulating factor 1 receptor
CTLA4	cytotoxic T-lymphocyte-associated protein 4
CUGBP2	CUG triplet repeat, RNA binding protein 2
DNAJB7	DnaJ (Hsp40) homolog, subfamily B, member 7
FBXO11	F-box protein 11
FBXO33	F-box protein 33
FGF7	fibroblast growth factor 7 (keratinocyte growth factor)
GOLPH3L	golgi phosphoprotein 3-like
HBP1	HMG-box transcription factor 1
HIVEP2	human immunodeficiency virus type I enhancer binding protein 2
HRPT2	hyperparathyroidism 2 (with jaw tumor)
IKBKE	inhibitor of kappa light polypeptide gene enhancer in B-cells, kinase epsilon
JMJD1A	jumonji domain containing 1A
KCNN3	potassium intermediate/small conductance calcium-activated channel, subfamily N, member 3
KIAA1411	family with sequence similarity 135, member A
LRP1B	low density lipoprotein-related protein 1B (deleted in tumors) [
MAP3K10	mitogen-activated protein kinase kinase kinase 10
MAP3K14	mitogen-activated protein kinase kinase kinase 14
MEIS1	Meis homeobox 1
PCDH9	protocadherin 9
PSIP1	PC4 and SFRS1 interacting protein 1
RCN2	reticulocalbin 2, EF-hand calcium binding domain
RNF123	ring finger protein 123
SCG2	secretogranin II (chromogranin C)
SDCBP	syndecan binding protein (syntenin)
SEMA5A	sema domain, seven thrombospondin repeats (type 1 and type 1-like), transmembrane domain (TM) and short cytoplasmic domain, (semaphorin) 5A
SGKL	serum/glucocorticoid regulated kinase family, member 3
SMARCA4	SWI/SNF related, matrix associated, actin dependent regulator of chromatin, subfamily a, member 4
SOCS1	suppressor of cytokine signaling 1
UPP2	uridine phosphorylase 2
USP48	ubiquitin specific peptidase 48
ZIC3	Zic family member 3 (odd-paired homolog, Drosophila)
ZNF236	zinc finger protein 236
ZNF642	zinc finger protein 642
SPI1	spleen focus forming virus (SFFV) proviral integration oncogene spi1
SYPL	synaptophysin-like 1
TLE4	transducin-like enhancer of split 4 (E(sp1) homolog, Drosophila)
TP53INP1	tumor protein p53 inducible nuclear protein 1
UBQLN1	ubiquilin 1
